# Supplementary material for: Are Weeds Hitchhiking a Ride on Your Car? A Systematic Review of Seed Dispersal on Cars
Source: PLoS One. 2013 Nov 12;8(11):e80275. doi: 10.1371/journal.pone.0080275 (PMC3827208; doi:10.1371/journal.pone.0080275)
Supplement: Species List S1 — The families, life forms and growth forms of 626 species with seed collected from cars in the 13 papers reviewed. The list also includes their weed status globally, in Europe, Australia, North America, China, India and South Africa. (XLSX) [file pone.0080275.s002.xlsx]

## Sheet: Sheet1
Species	Family	Growthform	Lifeform	Weed status globally				Weed status in Australia				Weed status in Europe						Weed status in North America		Weed status in India		Weed status in China	Invader in South Africa
				Invasive globally (Randall 2012)	Among the 100 world worse inavsive species (Lowe 2000 )	Environmenatal weed (Weber 2003)	Weed in some part of the world (Randall 2012)	Naturalized in Australia (Randall 2007)	Invasive in Australia (Randall 2007)	national weed of significance in Australia	Declared noxious in Australia	Naturalized/Invasive alien in one or more European countries (DAISIE, 2008)	Invasive in north and central Europe according to Nobanis dabase	Among the yes5 most widespread alien species in Europe (Lambdon 2008)	EPPO LIST OF Invasive spp	Alien species in Czech Republic according to Pyšek (2012)	Invasive in Czech Republic according to Pyšek (2012)	Among the Fedra Noxious weeds of USA according to USDA	Invasive/noxious in North America	Alien species in India according to Khuroo (2012)	Invasive in India according to Khuroo (2012)	Invasive China (Xu 2012)	SA CAT1	SA CAT2	SA CAT 3	Number of studies
Acer negundo	Aceraceae	tree	perennial	yes		yes	yes	yes			yes	yes	yes	yes		yes										2
Acer platanoides	Aceraceae	tree	perennial	yes		yes	yes					yes	yes						yes							1
Sambucus nigra	Adoxaceae	shrub	perennial	yes		yes	yes	yes				yes	yes													1
Galenia pubescens	Aizoaceae	forb	perennial				yes	yes			yes	yes														1
Trianthema portulacastrum	Aizoaceae	forb	annual	yes			yes	yes																		1
Trianthema triquetra	Aizoaceae	forb	annual				yes																			1
Alternanthera denticulata	Amaranthaceae	forb	annual				yes					yes														3
Alternanthera nana	Amaranthaceae	forb	annual/perennial				yes																			1
Alternanthera nodiflora	Amaranthaceae	forb	annual				yes					yes														1
Alternanthera pungens	Amaranthaceae	forb	perennial	yes		yes	yes	yes			yes	yes								yes	yes	yes				1
Alternanthera sessilis	Amaranthaceae	forb	annual/perennial	yes			yes	yes				yes						yes	yes	yes	yes					1
Amaranthus dubius	Amaranthaceae	forb	annual				yes																			1
Amaranthus hybridus	Amaranthaceae	forb	annual	yes			yes	yes				yes		yes		yes				yes		yes				1
Amaranthus lividus	Amaranthaceae	forb	annual	yes			yes																			1
Amaranthus retroflexus	Amaranthaceae	forb	annual	yes			yes	yes				yes	yes	yes		yes	yes					yes				2
Amaranthus spinosus	Amaranthaceae	forb	annual	yes			yes	yes				yes				yes			yes	yes	yes	yes				2
Amaranthus viridis	Amaranthaceae	forb	annual	yes			yes	yes				yes				yes			yes	yes		yes				1
Gomphrena celosioides	Amaranthaceae	forb	annual/perennial	yes			yes	yes				yes								yes		yes				1
Schinus molle	Anacardiaceae	tree	perennial	yes		yes	yes	yes				yes							yes	yes						1
Conium maculatum	Apiaceae	forb	biennial	yes		yes	yes	yes			yes	yes	yes			yes	yes		yes							1
Cyclospermum leptophyllum	Apiaceae	forb	annual				yes	yes				yes								yes	yes	yes				1
Daucus carota	Apiaceae	forb	biennial	yes			yes	yes			yes	yes				yes			yes	yes	yes	yes				1
Foeniculum vulgare	Apiaceae	forb	perennial	yes		yes	yes	yes			yes	yes				yes			yes	yes						1
Hydrocotyle prolifera	Apiaceae	forb	perennial				yes																			1
Petroselinum crispum	Apiaceae	forb	annual/biennial				yes	yes				yes		yes					yes							1
Phoenix canariensis	Arecaceae	tree	perennial	yes			yes	yes				yes							yes	yes						1
Achillea millefolium	Asteraceae	forb	perennial	yes			yes	yes				yes										yes				2
Ageratum conyzoides	Asteraceae	forb	annual/perennial	yes			yes	yes				yes							yes	yes	yes	yes	yes			1
Ageratum houstonianum	Asteraceae	forb	perennial	yes			yes	yes				yes				yes				yes	yes	yes	yes			1
Arctotheca calendula	Asteraceae	forb	annual	yes		yes	yes	yes				yes						yes	yes							1
Artemisia campestris	Asteraceae	forb	biennial/perennial				yes					yes														1
Artemisia frigia	Asteraceae	forb	perennial				yes																			1
Artemisia vulgaris	Asteraceae	forb	perennial				yes					yes	yes						yes							4
Aster subulatus	Asteraceae	forb	annual/biennial	yes			yes	yes				yes										yes				3
Bellis perennis	Asteraceae	forb	annual	yes			yes	yes				yes	yes						yes	yes						1
Carduus tenuiflorus	Asteraceae	forb	annual	yes			yes	yes			yes	yes							yes							1
Carthamus lanatus	Asteraceae	forb	annual	yes			yes	yes			yes	yes				yes			yes	yes						1
Carthamus tinctorius	Asteraceae	forb	annual				yes	yes				yes				yes				yes						1
Centaurea calcitrapa	Asteraceae	forb	annual/biennial	yes		yes	yes	yes			yes	yes				yes			yes							1
Centaurea cyanus	Asteraceae	forb	annual/biennial	yes			yes	yes				yes		yes		yes			yes	yes		yes				1
Centaurea melitensis	Asteraceae	forb	annual	yes			yes	yes				yes				yes			yes							1
Centipeda cunninghamii	Asteraceae	forb	perennial				yes																			1
Centipeda minima	Asteraceae	forb	annual				yes					yes														1
Chondrilla juncea	Asteraceae	forb	perennial	yes			yes	yes			yes	yes							yes							1
Chrysanthemoides monilifera	Asteraceae	shrub	perennial	yes		yes	yes	yes	yes	yes	yes	yes														1
Cichorium intybus	Asteraceae	forb	biennial/perennial	yes			yes	yes				yes	yes			yes			yes	yes		yes				1
Cirsium arvense	Asteraceae	forb	perennial	yes		yes	yes	yes			yes	yes	yes			yes	yes		yes							1
Cirsium vulgare	Asteraceae	forb	annual/biennial	yes		yes	yes	yes			yes	yes	yes						yes				yes			3
Conyza bonariensis	Asteraceae	forb	annual	yes			yes	yes				yes		yes		yes	yes		yes	yes	yes	yes				2
Conyza canadensis	Asteraceae	forb	annual/biennial	yes			yes	yes				yes	yes	yes		yes			yes	yes	yes	yes				3
Conyza floribunda	Asteraceae	forb	annual/biennial				yes					yes														1
Conyza sumatrensis	Asteraceae	forb	annual	yes			yes	yes				yes		yes						yes		yes				1
Cotula australis	Asteraceae	forb	annual/perennial	yes			yes					yes				yes			yes	yes						2
Crassocephalum crepidioides	Asteraceae	forb	annual	yes			yes	yes				yes							yes	yes	yes	yes				1
Crepis capillaris	Asteraceae	forb	annual/biennial				yes	yes				yes				yes										1
Dittrichia graveolens	Asteraceae	forb	annual				yes	yes			yes	yes				yes			yes							1
Dyssodia papposa	Asteraceae	forb	annual				yes																			1
Emilia sonchifolia	Asteraceae	forb	annual	yes			yes	yes				yes							yes	yes	yes					1
Epaltes australis	Asteraceae	forb	annual				yes																			1
Erigeron annuus	Asteraceae	forb	annual				yes					yes	yes	yes		yes	yes			yes		yes				1
Euchiton involucratus	Asteraceae	forb	perennial				yes																			1
Euchiton sphaericus	Asteraceae	forb	annual				yes					yes														1
Eupatorium cannabinum	Asteraceae	forb	perennial	yes			yes	yes	yes		yes	yes						yes	yes	yes			yes			1
Galinsoga ciliata	Asteraceae	forb	annual				yes					yes	yes													2
Galinsoga parviflora	Asteraceae	forb	annual	yes			yes	yes				yes	yes	yes		yes	yes			yes	yes	yes				2
Gamochaeta americana	Asteraceae	forb	annual/biennial	yes			yes	yes				yes							yes							1
Gamochaeta pensylvanica	Asteraceae	forb	annual				yes	yes												yes	yes	yes				1
Gnaphalium uliginosum	Asteraceae	forb	annual				yes																			2
Helianthus annuus	Asteraceae	forb	annual/biennial	yes			yes	yes				yes		yes		yes			yes	yes						2
Hieracium aurantiacum	Asteraceae	forb	perennial	yes			yes	yes											yes							1
Hieracium pilosella	Asteraceae	forb	perennial	yes		yes	yes	yes											yes							1
Hypochaeris radicata	Asteraceae	forb	perennial	yes		yes	yes	yes				yes							yes	yes						2
Lactuca serriola	Asteraceae	forb	annual/biennial	yes			yes	yes				yes	yes			yes			yes							2
Lapsana communis	Asteraceae	forb	annual/biennial	yes			yes	yes				yes				yes										1
Leontodon autumnalis	Asteraceae	forb	perennial				yes																			1
Leontodon taraxacoides	Asteraceae	forb	biennial/perennial				yes												yes							1
Leucanthemum vulgare	Asteraceae	forb	perennial	yes			yes	yes			yes	yes							yes	yes		yes				1
Matricaria discoidea	Asteraceae	forb	annual	yes			yes					yes	yes	yes		yes			yes							4
Matricaria recutita	Asteraceae	forb	annual				yes	yes				yes														3
Mycelis muralis	Asteraceae	forb	annual				yes					yes							yes							1
Onopordum acaulon	Asteraceae	forb	biennial	yes			yes	yes			yes							yes	yes							1
Parthenium hysterophorus	Asteraceae	forb	annual	yes			yes	yes	yes	yes	yes	yes								yes	yes	yes	yes			1
Picris echioides	Asteraceae	forb	annual	yes			yes	yes				yes				yes			yes							1
Pseudognaphalium luteoalbum	Asteraceae	forb	annual				yes												yes							2
Senecio sylvaticus	Asteraceae	forb	annual				yes					yes							yes							1
Senecio tenuiflorus	Asteraceae	forb	annual/biennial				yes																			1
Senecio vernalis	Asteraceae	forb	annual				yes					yes	yes			yes										1
Senecio virdis	Asteraceae	forb	perennial																							1
Senecio vulgaris	Asteraceae	forb	annual/biennial	yes			yes	yes				yes				yes			yes	yes		yes				3
Silybum marianum	Asteraceae	forb	annual/biennial	yes		yes	yes	yes			yes	yes				yes			yes			yes				1
Solidago canadensis	Asteraceae	forb	perennial	yes		yes	yes	yes				yes	yes	yes	yes	yes	yes			yes		yes				1
Soliva anthemifolia	Asteraceae	forb	annual	yes			yes					yes								yes		yes				1
Soliva sessilis	Asteraceae	forb	annual	yes			yes	yes				yes							yes							1
Sonchus asper	Asteraceae	forb	annual	yes			yes	yes				yes				yes			yes	yes	yes	yes				6
Sonchus oleraceus	Asteraceae	forb	annual	yes		yes	yes	yes				yes				yes			yes	yes	yes	yes				5
Synedrella nodiflora	Asteraceae	forb	annual	yes			yes	yes											yes	yes	yes	yes				1
Tanacetum parthenium	Asteraceae	forb	perennial	yes			yes	yes				yes		yes		yes										1
Tanacetum vulgare	Asteraceae	forb	perennial	yes			yes	yes				yes				yes			yes							1
Taraxacum officinale	Asteraceae	forb	perennial	yes			yes	yes				yes							yes	yes						5
Tridax procumbens	Asteraceae	forb	perennial	yes			yes	yes										yes	yes	yes	yes	yes				2
Tripleurospermum maritimum	Asteraceae	forb	perennial				yes					yes	yes													1
Tripleurospermum perforatum	Asteraceae	forb	annual	yes			yes												yes							2
Tussilago farfara	Asteraceae	forb	perennial	yes			yes					yes							yes							1
Verbesina encelioides	Asteraceae	forb	annual	yes			yes	yes	yes			yes							yes	yes						1
Xanthium spinosum	Asteraceae	forb	annual	yes		yes	yes	yes			yes	yes		yes		yes			yes			yes				1
Xanthium strumarium	Asteraceae	forb	annual	yes		yes	yes	yes			yes	yes		yes		yes			yes	yes	yes		yes			1
Impatiens walleriana	Balsaminaceae	forb	perennial	yes			yes	yes				yes														1
Alnus glutinosa	Betulaceae	tree	perennial	yes			yes	yes			yes	yes							yes							1
Betula pendula	Betulaceae	tree	perennial	yes			yes	yes				yes							yes							3
Betula pubescens	Betulaceae	tree	perennial				yes	yes				yes														1
Crytantha minima	Boraginaceae	forb	annual																							1
Echium plantagineum	Boraginaceae	forb	annual/biennial	yes		yes	yes	yes			yes	yes				yes			yes				yes			1
Heliotropium curassavicum	Boraginaceae	forb	annual/perennial	yes			yes	yes				yes								yes						2
Heliotropium europaeum	Boraginaceae	forb	annual	yes			yes				yes	yes				yes						yes				1
Lithospernum arvensis	Boraginaceae	forb	annual	yes			yes																			1
Myosotis ramosissima	Boraginaceae	forb	annual/perennial				yes					yes														1
Arabidopsis thaliana	Brassicaceae	forb	annual				yes	yes				yes														1
Aurinia saxatilis	Brassicaceae	forb	perennial				yes					yes														1
Berteroa incana	Brassicaceae	forb	annual/biennial				yes					yes	yes			yes			yes							1
Brassica fruticulosa	Brassicaceae	forb	annual				yes	yes																		1
Brassica juncea	Brassicaceae	forb	annual/perennial	yes			yes	yes				yes				yes			yes	yes						1
Brassica napus	Brassicaceae	forb	annual/biennial	yes			yes	yes				yes		yes		yes				yes						3
Brassica tournefortii	Brassicaceae	forb	annual	yes		yes	yes	yes				yes							yes	yes						1
Capsella bursa-pastoris	Brassicaceae	forb	annual	yes			yes	yes				yes				yes			yes	yes	yes					4
Cardamine flexuosa	Brassicaceae	forb	annual/perennial				yes	yes											yes							2
Cardamine hirsuta	Brassicaceae	forb	annual	yes			yes	yes	yes			yes				yes				yes	yes					4
Carrichtera annua	Brassicaceae	forb	annual			yes	yes	yes				yes														1
Cochlearia danica	Brassicaceae	forb	annual				yes																			1
Coronopus didymus	Brassicaceae	forb	annual/biennial	yes			yes	yes				yes		yes		yes			yes	yes	yes	yes				1
Descurainia sophia	Brassicaceae	forb	annual/biennial	yes			yes	yes				yes				yes			yes							2
Diplotaxis muralis	Brassicaceae	forb	annual/biennial	yes			yes	yes				yes	yes			yes						yes				1
Diplotaxis tenuifolia	Brassicaceae	forb	perennial	yes			yes	yes			yes	yes				yes										1
Erophila verna	Brassicaceae	forb	annual				yes	yes				yes							yes							1
Hirschfeldia incana	Brassicaceae	forb	annual/biennial	yes			yes	yes			yes	yes		yes		yes			yes							2
Lepidium africanum	Brassicaceae	forb	annual/perennial				yes	yes				yes				yes										1
Lepidium bonariense	Brassicaceae	forb	annual/biennial	yes			yes	yes				yes														2
Lepidium densiflorum	Brassicaceae	forb	annual/biennial				yes					yes	yes	yes		yes						yes				2
Lepidium ruderale	Brassicaceae	forb	annual/biennial	yes			yes					yes				yes				yes						1
Raphanus raphanistrum	Brassicaceae	forb	annual	yes			yes	yes			yes	yes				yes			yes	yes		yes				1
Rapistrum rugosum	Brassicaceae	forb	annual/biennial	yes			yes	yes				yes		yes		yes			yes							1
Rorippa palustris	Brassicaceae	forb	annual/biennial	yes		yes	yes	yes				yes														1
Sinapis alba	Brassicaceae	forb	annual	yes			yes	yes				yes		yes		yes				yes		yes				1
Sinapis arvensis	Brassicaceae	forb	annual	yes			yes	yes				yes				yes			yes			yes				1
Sisymbrium altissimum	Brassicaceae	forb	annual	yes			yes	yes				yes	yes	yes		yes			yes							2
Sisymbrium irio	Brassicaceae	forb	annual	yes			yes	yes				yes				yes			yes							2
Sisymbrium loeselii	Brassicaceae	forb	annual/biennial				yes					yes	yes	yes		yes	yes									1
Sisymbrium officinale	Brassicaceae	forb	annual	yes			yes	yes				yes				yes			yes	yes						2
Sisymbrium orientale	Brassicaceae	forb	annual/biennial	yes			yes	yes				yes				yes			yes							1
Sisymbrium thellungii	Brassicaceae	forb	annual				yes	yes			yes															1
Thlaspi arvense	Brassicaceae	forb	annual	yes			yes	yes			yes	yes				yes			yes							1
Buddleja davidii	Buddlejaceae	shrub	perennial	yes		yes	yes	yes				yes		yes	yes	yes			yes							3
Callitriche muelleri	Callitrichaceae	forb	annual																							1
Campanula poscharskyana	Campanulaceae	forb	perennial				yes					yes														1
Campanula rapunculoides	Campanulaceae	forb	perennial	yes			yes	yes				yes	yes						yes							1
Lobelia erinus	Campanulaceae	forb	annual/perennial				yes	yes				yes				yes				yes						1
Wahlenbergia gracilis	Campanulaceae	forb	perennial				yes																			1
Wahlenbergia tumidifructa	Campanulaceae	forb	annual/perennial																							1
Humulus lupulus	Cannabaceae	forb	perennial	yes			yes	yes				yes														1
Lonicera xylosteum	Caprifoliaceae	forb	perennial	yes			yes					yes							yes							1
Arenaria serpyllifolia	Caryophyllaceae	forb	annual				yes	yes				yes							yes	yes	yes					1
Cerastium glomeratum	Caryophyllaceae	forb	annual	yes			yes	yes				yes	yes													2
Cerastium holosteoides	Caryophyllaceae	forb	annual/perennial				yes																			2
Cerastium semidecandrum	Caryophyllaceae	forb	annual				yes	yes																		1
Cerastium vulgare	Caryophyllaceae	forb	perennial				yes	yes																		2
Herniaria glabra	Caryophyllaceae	forb	perennial				yes					yes														1
Moenchia erecta	Caryophyllaceae	forb	annual				yes	yes				yes														1
Petrorhagia nanteuilii	Caryophyllaceae	forb	annual				yes	yes																		1
Petrorhagia velutina	Caryophyllaceae	forb	annual				yes	yes				yes														1
Polycarpon tetraphyllum	Caryophyllaceae	forb	annual/biennial	yes			yes	yes				yes				yes			yes	yes						1
Sagina procumbens	Caryophyllaceae	forb	perennial				yes	yes				yes														5
Scleranthus perennis	Caryophyllaceae	forb	perennial				yes					yes														1
Sclerolaena birchii	Caryophyllaceae	forb	perennial				yes				yes	yes														1
Silene apetala	Caryophyllaceae	forb	annual				yes	yes				yes														1
Silene latifolia	Caryophyllaceae	forb	biennial/perennial	yes			yes				yes	yes				yes			yes	yes						1
Spergula arvensis	Caryophyllaceae	forb	annual	yes			yes	yes				yes				yes				yes	yes					2
Spergularia rubra	Caryophyllaceae	forb	annual/perennial				yes	yes				yes	yes													2
Stellaria alsine	Caryophyllaceae	forb	annual				yes																			1
Stellaria media	Caryophyllaceae	forb	annual	yes			yes	yes				yes	yes							yes						6
Casuarina cunninghamiana	Casuarinaceae	tree	perennial	yes			yes					yes							yes	yes				yes		1
Atriplex muelleri	Chenopodiaceae	forb	annual				yes					yes														1
Chenopodium album	Chenopodiaceae	forb	annual	yes		yes	yes	yes				yes		yes		yes			yes	yes	yes					7
Chenopodium auricomum	Chenopodiaceae	shrub	perennial																							1
Chenopodium botrys	Chenopodiaceae	forb	annual	yes			yes					yes														1
Chenopodium ficifolium	Chenopodiaceae	forb	annual				yes					yes														1
Chenopodium glaucum	Chenopodiaceae	forb	annual	yes			yes	yes				yes														1
Chenopodium melanocarpum	Chenopodiaceae	forb	annual				yes																			1
Chenopodium pumilio	Chenopodiaceae	forb	annual				yes					yes				yes			yes							4
Chenopodium rubrum	Chenopodiaceae	forb	annual				yes					yes														2
Chenopodium strictum	Chenopodiaceae	forb	annual				yes					yes				yes										1
Dysphania carinata	Chenopodiaceae	forb	annual/perennial				yes																			1
Dysphania glomulifera	Chenopodiaceae	forb	annual/perennial				yes					yes														1
Einadia nutans	Chenopodiaceae	forb	perennial				yes																			1
Einadia trigonos	Chenopodiaceae	forb	perennial				yes																			1
Kochia scoparia	Chenopodiaceae	forb	annual	yes			yes	yes			yes	yes	yes	yes		yes	yes		yes							1
Salsola kali	Chenopodiaceae	forb	annual/biennial	yes		yes	yes	yes				yes							yes							3
Sclerolaena deserticola	Chenopodiaceae	forb	perennial																							1
Hypericum perforatum	Clusiaceae	forb	perennial	yes		yes	yes	yes			yes	yes							yes					yes		2
Dichondra repens	Convolvulaceae	forb	perennial				yes																			1
Evolvulus alsinoides	Convolvulaceae	forb	perennial				yes																			1
Sedum maximum	Crassulaceae	forb	perennial				yes																			1
Sedum sexangulare	Crassulaceae	forb	perennial				yes	yes				yes														1
Sedum spurium	Crassulaceae	forb	perennial				yes					yes		yes		yes										1
Citrullus lanatus	Cucurbitaceae	forb	annual	yes			yes	yes				yes				yes				yes						1
Cucumis melo	Cucurbitaceae	forb	annual	yes			yes	yes				yes				yes			yes							1
Cucumis myriocarpus	Cucurbitaceae	forb	annual				yes	yes				yes							yes							1
Ecballium elaterium	Cucurbitaceae	forb	perennial				yes	yes				yes				yes										1
Mukia maderaspatana	Cucurbitaceae	forb	perennial				yes																			1
Cupressus arizonica	Cupressaceae	tree	perennial	yes			yes	yes				yes							yes	yes						1
Thuja occidentalis	Cupressaceae	tree	perennial				yes					yes				yes			yes	yes						1
Carex pendula	Cyperaceae	graminoid	perennial				yes	yes				yes														1
Cyperus bifax	Cyperaceae	graminoid	perennial				yes																			1
Cyperus brevifolius	Cyperaceae	graminoid	perennial	yes			yes	yes				yes							yes							2
Cyperus difformis	Cyperaceae	graminoid	annual	yes			yes					yes								yes	yes					1
Cyperus eragrostis	Cyperaceae	graminoid	perennial	yes		yes	yes	yes				yes				yes										3
Cyperus exaltatus	Cyperaceae	graminoid	perennial				yes					yes														1
Cyperus gracilis	Cyperaceae	graminoid	perennial				yes																			1
Cyperus iria	Cyperaceae	graminoid	annual				yes												yes	yes	yes					1
Cyperus polystachyos	Cyperaceae	graminoid	annual/perennial	yes			yes					yes														1
Cyperus pygmaeus	Cyperaceae	graminoid	annual				yes													yes						1
Cyperus rotundus	Cyperaceae	graminoid	perennial	yes			yes	yes			yes	yes				yes			yes	yes	yes					1
Cyperus sanguinolentus	Cyperaceae	graminoid	annual/perennial				yes																			1
Cyperus sesquiflorus	Cyperaceae	graminoid	annual/perennial				yes	yes																		1
Cyperus sphacelatus	Cyperaceae	graminoid	annual	yes			yes	yes																		1
Cyperus tenellus	Cyperaceae	graminoid	annual				yes	yes																		1
Fimbristylis dichotoma	Cyperaceae	graminoid	perennial				yes					yes														1
Isolepis congrua	Cyperaceae	graminoid	annual																							1
Isolepis hystrix	Cyperaceae	graminoid	annual				yes	yes																		1
Mariscus umbellatus	Cyperaceae	graminoid	perennial				yes																			1
Scirpus subtilissimus	Cyperaceae	graminoid	perennial																							1
Knautia arvensis	Dipsacaceae	forb	annual/perennial				yes					yes														1
Scabiosa atropurpurea	Dipsacaceae	forb	perennial				yes	yes											yes							1
Chamaesyce drummondii	Euphorbiaceae	forb	perennial				yes																			1
Chamaesyce prostrata	Euphorbiaceae	forb	annual/perennial	yes			yes	yes				yes								yes						1
Euphorbia glyptosperma	Euphorbiaceae	forb	annual				yes					yes														1
Euphorbia hirta	Euphorbiaceae	forb	annual	yes			yes	yes											yes	yes	yes	yes				2
Euphorbia peplus	Euphorbiaceae	forb	annual	yes			yes	yes				yes				yes			yes							2
Acacia mearnsii	Fabaceae	tree	perennial	yes	yes	yes	yes					yes							yes	yes	yes			yes		1
Acacia paradoxa	Fabaceae	shrub	perennial	yes			yes				yes	yes							yes				yes			1
Caragana arborescens	Fabaceae	shrub	perennial	yes			yes					yes	yes			yes										1
Chamaecrista mimosoides	Fabaceae	shrub	perennial				yes															yes				1
Clitoria ternatea	Fabaceae	forb	perennial	yes			yes	yes												yes						1
Desmodium triflorum	Fabaceae	forb	perennial				yes												yes	yes						1
Genista linifolia	Fabaceae	shrub	perennial	yes		yes	yes	yes		yes	yes	yes							yes							1
Glycyrrhiza acanthocarpa	Fabaceae	shrub	perennial				yes																			1
Lens culinaris	Fabaceae	forb	annual	yes			yes					yes		yes		yes				yes						1
Lespedeza juncea	Fabaceae	shrub	perennial	yes			yes												yes							1
Leucaena leucocephala	Fabaceae	tree	perennial	yes	yes	yes	yes	yes	yes			yes							yes	yes	yes	yes	yes			1
Lotus corniculatus	Fabaceae	forb	annual/perennial	yes		yes	yes	yes				yes							yes							1
Lupinus polyphyllus	Fabaceae	forb	perennial	yes		yes	yes					yes	yes	yes		yes	yes			yes						1
Macroptilium lathyroides	Fabaceae	forb	annual	yes			yes	yes											yes	yes	yes					1
Medicago littoralis	Fabaceae	forb	annual				yes	yes				yes														1
Medicago lupulina	Fabaceae	forb	annual/perennial	yes			yes	yes				yes	yes						yes	yes						2
Medicago minima	Fabaceae	forb	annual				yes	yes				yes										yes				1
Medicago polymorpha	Fabaceae	forb	annual	yes			yes	yes				yes				yes			yes	yes		yes				3
Medicago sativa	Fabaceae	forb	annual/perennial	yes			yes	yes				yes	yes	yes		yes				yes		yes				2
Medicago truncatula	Fabaceae	forb	annual				yes	yes				yes														1
Melilotus indicus	Fabaceae	forb	annual	yes		yes	yes	yes				yes				yes			yes	yes		yes				1
Pisum sativum	Fabaceae	forb	annual	yes			yes	yes				yes		yes		yes				yes						1
Robinia pseudoacacia	Fabaceae	tree	perennial	yes		yes	yes	yes	yes		yes	yes	yes	yes		yes	yes		yes	yes	yes	yes		yes		1
Sophora japonica	Fabaceae	tree	perennial				yes					yes							yes							1
Stylosanthes scabra	Fabaceae	shrub	perennial	yes			yes	yes	yes																	1
Trifolium angustifolium	Fabaceae	forb	annual				yes	yes				yes				yes			yes							1
Trifolium arvense	Fabaceae	forb	annual			yes	yes	yes				yes							yes							2
Trifolium campestre	Fabaceae	forb	annual/biennial	yes			yes	yes				yes														3
Trifolium cernuum	Fabaceae	forb	annual				yes	yes				yes														1
Trifolium dubium	Fabaceae	forb	annual				yes	yes				yes								yes						3
Trifolium fragiferum	Fabaceae	forb	perennial	yes			yes	yes				yes										yes				1
Trifolium glomeratum	Fabaceae	forb	annual				yes	yes				yes				yes										2
Trifolium pratense	Fabaceae	forb	biennial/perennial	yes			yes	yes				yes				yes			yes	yes		yes				1
Trifolium repens	Fabaceae	forb	perennial	yes		yes	yes	yes				yes							yes	yes		yes				7
Trifolium resupinatum	Fabaceae	forb	annual	yes			yes	yes				yes				yes				yes						1
Trifolium subterraneum	Fabaceae	forb	annual			yes	yes	yes				yes				yes			yes	yes						2
Trifolium suffocatum	Fabaceae	forb	annual				yes	yes				yes														1
Ulex europaeus	Fabaceae	shrub	perennial	yes	yes	yes	yes	yes	yes	yes	yes	yes				yes			yes	yes	yes	yes	yes			1
Vicia disperma	Fabaceae	forb	annual				yes	yes				yes														1
Vicia faba	Fabaceae	forb	annual				yes	yes				yes								yes						1
Vicia hirsuta	Fabaceae	forb	annual				yes	yes				yes							yes	yes						1
Vicia lathyroides	Fabaceae	forb	annual				yes																			1
Schenkia spicata	Gentianaceae	forb	annual				yes																			1
Geranium molle	Geraniaceae	forb	annual				yes	yes				yes				yes			yes							1
Geranium pusillum	Geraniaceae	forb	annual/biennial				yes					yes				yes										1
Geranium robertianum	Geraniaceae	forb	annual/biennial				yes												yes							1
Myriophyllum verrucosum	Haloragaceae	forb	perennial	yes			yes																			1
Nemophila breviflora	Hydrophyllaceae	forb	annual																							1
Juncus acutus	Juncaceae	graminoid	perennial			yes	yes	yes			yes															1
Juncus bufonius	Juncaceae	graminoid	annual				yes	yes				yes														6
Juncus capitatus	Juncaceae	graminoid	annual				yes	yes																		1
Juncus effusus	Juncaceae	graminoid	perennial			yes	yes	yes																		2
Juncus inflexus	Juncaceae	graminoid	perennial				yes	yes																		1
Juncus usitatus	Juncaceae	graminoid	perennial				yes																			1
Glechoma hederacea	Lamiaceae	forb	perennial	yes			yes	yes				yes							yes							1
Hyptis suaveolens	Lamiaceae	forb	annual/perennial	yes			yes	yes			yes									yes	yes	yes				1
Lamium purpureum	Lamiaceae	forb	annual	yes			yes	yes				yes				yes			yes							1
Lavandula stoechas	Lamiaceae	shrub	perennial			yes	yes	yes			yes	yes														1
Marrubium vulgare	Lamiaceae	forb	perennial	yes		yes	yes	yes			yes	yes				yes			yes							1
Mentha pulegium	Lamiaceae	forb	perennial	yes		yes	yes	yes				yes							yes							1
Platystoma africanum	Lamiaceae	forb	annual				yes																			1
Prunella vulgaris	Lamiaceae	forb	perennial	yes			yes	yes											yes							2
Salvia verbenaca	Lamiaceae	forb	annual			yes	yes	yes				yes				yes										1
Teucrium scorodonia	Lamiaceae	shrub	perennial				yes	yes				yes														1
Agapanthus praecox	Liliaceae	forb	perennial			yes	yes	yes				yes														1
Linum usitatissimum	Linaceae	forb	annual	yes			yes	yes				yes		yes		yes				yes						1
Spigelia anthelmia	Loganiaceae	forb	annual				yes																			1
Ammannia multiflora	Lythraceae	forb	annual				yes																			1
Lythrum hyssopifolia	Lythraceae	forb	annual	yes			yes					yes							yes							2
Lythrum salicaria	Lythraceae	forb	perennial	yes	yes	yes	yes												yes				yes			1
Eriobotrya japonica	Malaceae	tree	perennial	yes			yes	yes				yes							yes	yes						1
Corchorus olitorius	Malvaceae	forb	annual				yes	yes				yes								yes	yes					1
Malva neglecta	Malvaceae	forb	annual	yes			yes	yes				yes				yes			yes							1
Malva parviflora	Malvaceae	forb	annual	yes			yes	yes				yes				yes			yes	yes						3
Malvastrum americanum	Malvaceae	forb	annual/perennial	yes			yes	yes				yes														1
Malvastrum coromandelianum	Malvaceae	forb	annual/perennial	yes			yes	yes				yes							yes	yes	yes	yes				1
Modiola caroliniana	Malvaceae	forb	annual				yes	yes				yes														2
Sida acuta	Malvaceae	shrub	perennial				yes	yes			yes	yes								yes	yes					1
Sida cordifolia	Malvaceae	shrub	perennial				yes				yes									yes						1
Sida corymbosa	Malvaceae	shrub	perennial				yes																			1
Sida rhombifolia	Malvaceae	shrub	perennial	yes			yes	yes			yes	yes				yes				yes						1
Sida spinosa	Malvaceae	shrub	perennial	yes			yes	yes				yes				yes				yes						1
Sida subspicata	Malvaceae	forb	perennial				yes																			1
Melia alba	Meliaceae	tree	annual/perennial																							1
Glinus lotoides	Mollunginaceae	forb	annual/perennial				yes					yes														1
Glinus oppositifolius	Mollunginaceae	forb	annual				yes													yes						2
Ficus leprieuri	Moraceae	tree	perennial																							1
Anagallis arvensis	Myrsinaceae	forb	annual/perennial	yes			yes	yes				yes				yes				yes	yes					2
Acca sellowiana	Myrtaceae	shrub	perennial				yes					yes								yes						1
Callistemon viminalis	Myrtaceae	shrub	perennial				yes					yes							yes	yes						1
Calytrix tetragona	Myrtaceae	shrub	perennial																							1
Eucalyptus camaldulensis	Myrtaceae	tree	perennial	yes			yes					yes							yes	yes				yes		1
Eucalyptus melliodora	Myrtaceae	tree	perennial				yes																			1
Eucalyptus tectifica	Myrtaceae	tree	perennial																							1
Fraxinus rotundifolia	Oleaceae	tree	perennial	yes		yes	yes					yes														1
Fraxinus velutina	Oleaceae	tree	perennial	yes			yes																			1
Ligustrum ovalifolium	Oleaceae	shrub	perennial	yes			yes	yes				yes							yes						yes	1
Chamerion angustifolium	Onagraceae	forb	perennial				yes					yes														1
Epilobium adenocaulon	Onagraceae	forb	perennial				yes					yes	yes			yes										1
Epilobium ciliatum	Onagraceae	shrub	perennial	yes			yes	yes				yes	yes	yes												2
Epilobium hirsutum	Onagraceae	forb	perennial	yes			yes	yes				yes	yes						yes							1
Epilobium montanum	Onagraceae	forb	perennial				yes					yes														1
Epilobium parviflorum	Onagraceae	forb	perennial				yes					yes														1
Epilobium roseum	Onagraceae	forb	perennial				yes					yes														2
Epilobium tetragonum	Onagraceae	forb	perennial				yes	yes																		1
Ludwigia hyssopifolia	Onagraceae	forb	annual				yes													yes						1
Oenothera biennis	Onagraceae	forb	biennial	yes			yes	yes				yes	yes	yes		yes				yes		yes				1
Oxalis corniculata	Oxalidaceae	forb	annual/perennial	yes			yes	yes				yes		yes		yes	yes			yes	yes					4
Oxalis exilis	Oxalidaceae	forb	perennial				yes					yes														1
Oxalis stricta	Oxalidaceae	forb	perennial				yes					yes	yes	yes		yes			yes							1
Argemone ochroleuca	Papaveraceae	forb	annual	yes		yes	yes	yes			yes									yes	yes		yes			1
Chelidonium majus	Papaveraceae	forb	biennial	yes			yes					yes	yes			yes			yes							1
Papaver hybridum	Papaveraceae	forb	annual				yes	yes				yes				yes										1
Papaver rhoeas	Papaveraceae	forb	annual	yes			yes	yes				yes				yes				yes						1
Papaver somniferum	Papaveraceae	forb	annual	yes			yes	yes				yes		yes		yes				yes						1
Sesamum indicum	Pedaliaceae	forb	annual				yes	yes				yes								yes						1
Phyllanthus amarus	Phyllanthaceae	forb	annual				yes	yes																		1
Phytolacca octandra	Phytolaccaceae	forb	perennial	yes			yes	yes																		1
Pinus sylvestris	Pinaceae	tree	perennial	yes			yes	yes				yes							yes							1
Chaenorhinum minus	Plantaginaceae	forb	annual				yes					yes	yes													1
Plantago coronopus	Plantaginaceae	forb	annual/perennial			yes	yes	yes				yes				yes										1
Plantago lanceolata	Plantaginaceae	forb	perennial	yes		yes	yes	yes				yes							yes							3
Plantago major	Plantaginaceae	forb	perennial	yes			yes	yes				yes							yes							6
Veronica arvensis	Plantaginaceae	forb	annual	yes			yes	yes				yes				yes			yes			yes				4
Platanus × hispanica	Platanaceae	tree	perennial				yes					yes				yes										1
Platanus orientalis	Platanaceae	tree	perennial				yes	yes				yes								yes						1
Agropyron trachycaulus	Poaceae	graminoid	perennial				yes					yes														2
Agrostis canina	Poaceae	graminoid	perennial				yes																			1
Agrostis capillaris	Poaceae	graminoid	perennial			yes	yes	yes				yes							yes							3
Agrostis gigantea	Poaceae	graminoid	perennial	yes			yes	yes				yes				yes			yes							2
Agrostis stolonifera	Poaceae	graminoid	perennial	yes		yes	yes	yes				yes							yes							3
Alopecurus geniculatus	Poaceae	graminoid	perennial				yes	yes				yes														1
Amphibromus nervosus	Poaceae	graminoid	perennial				yes																			1
Anthoxanthum odoratum	Poaceae	graminoid	perennial	yes		yes	yes	yes				yes							yes	yes						1
Apera spica-venti	Poaceae	graminoid	annual				yes					yes	yes			yes										2
Aristida holathera	Poaceae	graminoid	perennial																							1
Aristida hygrometrica	Poaceae	graminoid	annual																							1
Aristida inaequiglumis	Poaceae	graminoid	perennial				yes																			1
Aristida latifolia	Poaceae	graminoid	perennial				yes																			1
Arrhenatherum elatius	Poaceae	graminoid	perennial			yes	yes	yes				yes	yes			yes	yes		yes							2
Avellina michelii	Poaceae	graminoid	annual				yes																			1
Avena sativa	Poaceae	graminoid	annual	yes			yes	yes				yes				yes				yes						2
Axonopus compressus	Poaceae	graminoid	perennial	yes			yes	yes											yes	yes		yes				2
Axonopus fissifolius	Poaceae	graminoid	perennial				yes	yes				yes							yes							1
Bothriochloa macra	Poaceae	graminoid	perennial				yes					yes														1
Brachyachne convergens	Poaceae	graminoid	perennial				yes																			1
Brachypodium distachyon	Poaceae	graminoid	annual	yes			yes	yes				yes							yes							1
Briza maxima	Poaceae	graminoid	annual			yes	yes	yes				yes				yes			yes	yes						1
Briza minor	Poaceae	graminoid	annual	yes			yes	yes				yes				yes			yes	yes						2
Bromus catharticus	Poaceae	graminoid	annual/perennial	yes			yes	yes				yes		yes		yes			yes			yes				2
Bromus diandrus	Poaceae	graminoid	annual	yes			yes	yes				yes							yes							1
Bromus hordeaceus	Poaceae	graminoid	annual	yes			yes	yes				yes				yes			yes							2
Bromus lanceolatus	Poaceae	graminoid	annual				yes	yes				yes				yes										1
Bromus madritensis	Poaceae	graminoid	annual	yes			yes	yes				yes				yes										1
Bromus molliformis	Poaceae	graminoid	annual				yes																			1
Bromus rubens	Poaceae	graminoid	annual	yes		yes	yes	yes				yes				yes			yes							1
Bromus sterilis	Poaceae	graminoid	annual/biennial	yes			yes	yes				yes				yes			yes							1
Bromus tectorum	Poaceae	graminoid	annual	yes		yes	yes	yes				yes	yes			yes			yes							1
Calamagrostis epigejos	Poaceae	graminoid	perennial				yes	yes																		1
Catapodium rigidum	Poaceae	graminoid	annual				yes	yes				yes				yes										1
Cenchrus ciliaris	Poaceae	graminoid	perennial	yes		yes	yes	yes	yes			yes														2
Cenchrus longispinus	Poaceae	graminoid	annual	yes			yes	yes			yes	yes							yes							1
Chloris divaricata	Poaceae	graminoid	perennial				yes					yes														1
Chloris gayana	Poaceae	graminoid	perennial	yes			yes	yes	yes			yes								yes						1
Chloris inflata	Poaceae	graminoid	annual/perennial	yes			yes	yes				yes							yes	yes	yes					1
Chloris pilosa	Poaceae	graminoid	annual				yes	yes																		1
Chloris truncata	Poaceae	graminoid	perennial				yes					yes				yes										2
Chloris ventricosa	Poaceae	graminoid	perennial				yes					yes														1
Chloris virgata	Poaceae	graminoid	perennial	yes		yes	yes	yes				yes				yes										1
Cynodon dactylon	Poaceae	graminoid	perennial	yes		yes	yes	yes				yes				yes			yes							4
Cynosurus echinatus	Poaceae	graminoid	perennial				yes	yes				yes				yes			yes							1
Dactylis glomerata	Poaceae	graminoid	perennial	yes		yes	yes	yes				yes							yes	yes						5
Dactyloctenium aegyptium	Poaceae	graminoid	annual	yes			yes	yes				yes				yes			yes	yes						1
Dactyloctenium radulans	Poaceae	graminoid	annual/perennial				yes					yes														1
Deschampsia cespitosa	Poaceae	graminoid	perennial				yes					yes														4
Dichanthium annulatum	Poaceae	graminoid	perennial	yes			yes	yes				yes							yes							1
Dichanthium sericeum	Poaceae	graminoid	perennial				yes					yes				yes										1
Digitaria ciliaris	Poaceae	graminoid	annual	yes			yes	yes				yes				yes			yes	yes	yes					1
Digitaria didactyla	Poaceae	graminoid	perennial				yes	yes																		1
Digitaria eriantha	Poaceae	graminoid	perennial				yes												yes							1
Digitaria ischaemum	Poaceae	graminoid	annual	yes			yes	yes				yes				yes	yes									3
Digitaria porrecta	Poaceae	graminoid	perennial																							1
Digitaria sanguinalis	Poaceae	graminoid	annual	yes			yes	yes				yes		yes		yes			yes	yes						3
Digitaria velutina	Poaceae	graminoid	annual				yes											yes	yes							1
Digitaria violascens	Poaceae	graminoid	annual				yes	yes				yes							yes							1
Echinochloa colona	Poaceae	graminoid	annual	yes			yes					yes				yes			yes	yes	yes					1
Echinochloa crus-galli	Poaceae	graminoid	annual	yes			yes	yes				yes	yes			yes	yes		yes	yes	yes					5
Ehrharta calycina	Poaceae	graminoid	perennial	yes		yes	yes	yes				yes							yes							1
Ehrharta erecta	Poaceae	graminoid	perennial	yes		yes	yes	yes	yes			yes							yes			yes				1
Ehrharta longiflora	Poaceae	graminoid	perennial	yes			yes	yes	yes			yes				yes			yes							1
Eleusine indica	Poaceae	graminoid	perennial	yes			yes	yes				yes		yes		yes			yes							4
Eleusine tristachya	Poaceae	graminoid	annual	yes			yes	yes				yes														2
Elymus scaber	Poaceae	graminoid	perennial				yes					yes														1
Elytrigia repens	Poaceae	graminoid	perennial	yes		yes	yes					yes							yes							1
Entolasia stricta	Poaceae	graminoid	perennial																							1
Eragrostis aspera	Poaceae	graminoid	annual				yes																			1
Eragrostis benthamii	Poaceae	graminoid	perennial				yes																			1
Eragrostis brownii	Poaceae	graminoid	perennial				yes					yes														1
Eragrostis cilianensis	Poaceae	graminoid	annual	yes			yes	yes				yes				yes			yes							3
Eragrostis ciliaris	Poaceae	graminoid	annual				yes					yes														1
Eragrostis curvula	Poaceae	graminoid	perennial	yes		yes	yes	yes	yes		yes	yes							yes	yes						1
Eragrostis elongata	Poaceae	graminoid	annual/perennial				yes					yes														2
Eragrostis minor	Poaceae	graminoid	annual	yes			yes	yes				yes				yes	yes									2
Eragrostis parviflora	Poaceae	graminoid	perennial				yes					yes														3
Eragrostis spartinoides	Poaceae	graminoid	perennial				yes																			1
Eragrostis tenellula	Poaceae	graminoid	annual				yes					yes														1
Eragrostis tenuifolia	Poaceae	graminoid	perennial	yes			yes	yes																		1
Eragrostis trachycarpa	Poaceae	graminoid	perennial				yes																			1
Eriachne triseta	Poaceae	graminoid	perennial																							1
Eriochloa decumben	Poaceae	graminoid	perennial				yes					yes							yes	yes						1
Eriochloa pseudoacrotricha	Poaceae	graminoid	annual/perennial				yes					yes														1
Festuca arundinacea	Poaceae	graminoid	perennial	yes		yes	yes	yes				yes	yes						yes							2
Festuca brevipila	Poaceae	graminoid	perennial				yes					yes	yes						yes							1
Festuca gigantea	Poaceae	graminoid	perennial				yes												yes							1
Festuca ovina	Poaceae	graminoid	perennial	yes			yes					yes								yes						1
Festuca pratensis	Poaceae	graminoid	perennial	yes			yes	yes				yes							yes							1
Festuca rubra	Poaceae	graminoid	perennial	yes			yes	yes				yes							yes							3
Gaudinia fragilis	poaceae	graminoid	annual	yes			yes	yes				yes				yes										1
Heteropogon contortus	Poaceae	graminoid	perennial				yes					yes							yes							1
Holcus lanatus	Poaceae	graminoid	perennial	yes		yes	yes	yes				yes							yes							4
Homopholis proluta	Poaceae	graminoid	perennial				yes																			1
Hordeum hystrix	Poaceae	graminoid	annual				yes																			1
Hordeum jubatum	Poaceae	graminoid	perennial	yes			yes					yes	yes	yes		yes						yes				1
Hordeum marinum	Poaceae	graminoid	annual	yes		yes	yes	yes				yes				yes			yes							1
Hordeum vulgare	Poaceae	graminoid	annual	yes			yes	yes				yes				yes				yes						2
Lachnagrostis filiformis	Poaceae	graminoid	annual/perennial				yes					yes														3
Lagurus ovatus	Poaceae	graminoid	annual			yes	yes	yes				yes				yes										1
Lolium multiflorum	Poaceae	graminoid	annual/perennial	yes			yes	yes				yes	yes	yes		yes						yes				3
Lolium perenne	Poaceae	graminoid	perennial	yes		yes	yes	yes				yes	yes						yes			yes				5
Lolium rigidum	Poaceae	graminoid	annual				yes	yes				yes				yes										1
Melinis repens	Poaceae	graminoid	annual/perennial	yes			yes	yes	yes										yes	yes		yes				2
Microlaena stipoides	Poaceae	graminoid	perennial				yes												yes							1
Molineriella minuta	Poaceae	graminoid	annual				yes	yes																		1
Monroa squarrosa	Poaceae	graminoid	annual				yes																			1
Nassella leucotricha	Poaceae	graminoid	perennial				yes	yes			yes															1
Nassella neesiana	Poaceae	graminoid	perennial	yes		yes	yes	yes	yes	yes	yes															1
Nassella trichotoma	Poaceae	graminoid	perennial	yes		yes	yes	yes	yes	yes	yes	yes											yes			1
Oryza sativa	Poaceae	forb	annual	yes			yes	yes				yes														1
Panicum capillare	Poaceae	graminoid	annual	yes			yes	yes				yes		yes		yes										2
Panicum decompositum	Poaceae	graminoid	perennial				yes					yes														1
Panicum effusum	Poaceae	graminoid	perennial				yes																			1
Panicum gilvum	Poaceae	graminoid	annual				yes	yes																		1
Panicum miliaceum	Poaceae	graminoid	annual	yes			yes	yes				yes		yes		yes			yes							1
Panicum schinzii	Poaceae	graminoid	annual	yes			yes	yes				yes														1
Parapholis incurva	Poaceae	forb	annual			yes	yes	yes				yes				yes										1
Paspalidium caespitosum	Poaceae	graminoid	perennial																							1
Paspalum conjugatum	Poaceae	graminoid	perennial	yes		yes	yes	yes											yes			yes				1
Paspalum dilatatum	Poaceae	graminoid	perennial	yes		yes	yes	yes	yes			yes							yes	yes		yes				1
Paspalum distichum	Poaceae	graminoid	perennial	yes		yes	yes					yes		yes	yes											2
Paspalum scrobiculatum	Poaceae	graminoid	annual/perennial	yes			yes											yes	yes							1
Pennisetum clandestinum	Poaceae	graminoid	perennial	yes		yes	yes	yes				yes						yes	yes	yes		yes				2
Pennisetum macrourum	Poaceae	graminoid	perennial	yes		yes	yes	yes			yes							yes	yes							1
Pennisetum pedicellatum	Poaceae	graminoid	annual	yes			yes	yes										yes	yes							1
Pennisetum polystachion	Poaceae	graminoid	annual/perennial	yes		yes	yes	yes			yes							yes	yes			yes				2
Pentaschistis airoides	Poaceae	graminoid	annual				yes	yes				yes														1
Phalaris aquatica	Poaceae	graminoid	perennial	yes		yes	yes	yes				yes							yes	yes						1
Phalaris canariensis	Poaceae	graminoid	annual	yes			yes	yes				yes		yes		yes			yes							1
Phalaris paradoxa	Poaceae	graminoid	annual	yes			yes	yes				yes				yes						yes				1
Phleum pratense	Poaceae	graminoid	perennial	yes		yes	yes	yes				yes							yes			yes				1
Phragmites australis	Poaceae	graminoid	perennial	yes		yes	yes												yes	yes	yes					1
Poa angustifolia	Poaceae	graminoid	perennial				yes					yes														1
Poa annua	Poaceae	graminoid	annual	yes			yes	yes				yes							yes	yes						6
Poa compressa	Poaceae	graminoid	perennial	yes			yes	yes				yes							yes			yes				3
Poa humilis	Poaceae	graminoid	perennial				yes																			1
Poa labillardierei	Poaceae	graminoid	perennial				yes																			1
Poa nemoralis	Poaceae	graminoid	perennial				yes					yes														1
Poa palustris	Poaceae	graminoid	perennial				yes					yes														1
Poa pratensis	Poaceae	graminoid	perennial	yes		yes	yes	yes				yes							yes							7
Poa trivialis	Poaceae	graminoid	perennial				yes	yes				yes							yes							5
Polypogon monspeliensis	Poaceae	graminoid	annual	yes		yes	yes	yes				yes				yes			yes	yes	yes					1
Pseudopogonatherum contortum	Poaceae	graminoid	annual																							1
Puccinellia distans	Poaceae	graminoid	perennial				yes	yes				yes														1
Puccinellia stricta	Poaceae	graminoid	annual				yes					yes				yes										1
Rostraria cristata	Poaceae	graminoid	annual				yes	yes				yes				yes										1
Rottboellia cochinchinensis	Poaceae	graminoid	annual	yes			yes																			1
Schizachyrium crinizonatum	Poaceae	graminoid	annual																yes							1
Sclerolaena dura	Poaceae	graminoid	annual				yes																			1
Secale cereale	Poaceae	graminoid	annual	yes			yes	yes				yes				yes										1
Setaria geniculata	Poaceae	graminoid	perennial				yes																			1
Setaria italica	Poaceae	graminoid	annual	yes			yes	yes				yes				yes			yes	yes						1
Setaria longiseta	Poaceae	graminoid	perennial				yes																			1
Setaria pumila	Poaceae	graminoid	annual	yes			yes	yes				yes				yes		yes	yes							1
Sorghum bicolor	Poaceae	graminoid	annual	yes			yes	yes				yes				yes			yes	yes						1
Sorghum halepense	Poaceae	graminoid	perennial	yes			yes	yes			yes	yes		yes		yes			yes	yes		yes		yes		2
Sorghum intrans	Poaceae	graminoid	perennial																							1
Sporobolus actinocladus	Poaceae	graminoid	perennial																							1
Sporobolus caroli	Poaceae	graminoid	perennial				yes					yes														1
Sporobolus creber	Poaceae	graminoid	perennial				yes					yes														1
Sporobolus cryptandrus	Poaceae	graminoid	perennial				yes					yes														1
Sporobolus elongatus	Poaceae	graminoid	perennial				yes					yes														1
Sporobolus pyramidalis	Poaceae	graminoid	perennial	yes			yes	yes	yes		yes															1
Sporobolus scabridus	Poaceae	graminoid	perennial				yes																			1
Themeda australis	Poaceae	graminoid	perennial				yes																			1
Themeda triandra	Poaceae	graminoid	perennial				yes																			1
Tribolium acutiflorum	Poaceae	graminoid	perennial				yes	yes																		1
Triticum aestivum	Poaceae	graminoid	annual	yes			yes	yes				yes				yes										4
Urochloa brizantha	Poaceae	graminoid	perennial	yes			yes	yes												yes						1
Urochloa gilesii	Poaceae	graminoid	annual				yes																			1
Urochloa maxima	Poaceae	graminoid	annual/perennial	yes			yes	yes				yes							yes	yes		yes				1
Vulpia bromoides	Poaceae	graminoid	annual	yes		yes	yes	yes				yes				yes			yes							1
Vulpia fasciculata	Poaceae	graminoid	annual				yes	yes																		1
Vulpia myuros	Poaceae	graminoid	annual	yes		yes	yes	yes				yes				yes			yes							1
Whiteochloa airoides	Poaceae	graminoid	perennial																							1
Whiteochloa capillipes	Poaceae	graminoid	annual/perennial																							1
Polemonium caeruleum	Polemoniaceae	forb	perennial	yes			yes					yes														1
Acetosella vulgaris	Polygonaceae	forb	perennial	yes		yes	yes	yes											yes	yes						4
Emex australis	Polygonaceae	forb	annual	yes			yes	yes			yes	yes						yes	yes							1
Muehlenbeckia florulenta	Polygonaceae	shrub	perennial				yes																			1
Polygonum aviculare	Polygonaceae	forb	annual	yes		yes	yes	yes				yes														6
Polygonum patulum	Polygonaceae	forb	annual	yes			yes	yes				yes														1
Polygonum plebeium	Polygonaceae	forb	annual/perennial				yes																			1
Rumex acetosa	Polygonaceae	forb	perennial				yes					yes														1
Rumex brownii	Polygonaceae	forb	perennial				yes					yes				yes										1
Rumex crispus	Polygonaceae	forb	perennial	yes		yes	yes	yes				yes							yes	yes						1
Rumex obtusifolius	Polygonaceae	forb	perennial	yes			yes	yes				yes	yes						yes							3
Rumex tenax	Polygonaceae	forb	perennial				yes																			1
Portulaca oleracea	Portulacaceae	forb	annual	yes			yes					yes	yes	yes		yes	yes		yes	yes	yes					4
Portulaca pilosa	Portulacaceae	forb	annual				yes	yes				yes								yes		yes				1
Portulaca quadrifida	Portulacaceae	forb	annual				yes													yes	yes					1
Talinum triangulare	Portulacaceae	forb	perennial				yes													yes						1
Clematis vitalba	Ranunculaceae	forb	perennial	yes		yes	yes	yes				yes	yes						yes							1
Myosurus minimus	Ranunculaceae	forb	annual				yes					yes														2
Nigella arvensis	Ranunculaceae	forb	perennial				yes					yes				yes										1
Ranunculus acris	Ranunculaceae	forb	perennial				yes	yes				yes							yes							1
Ranunculus repens	Ranunculaceae	forb	perennial	yes		yes	yes	yes				yes							yes							4
Acaena novae-zelandiae	Rosaceae	forb	perennial				yes					yes							yes							1
Aphanes microcarpa	Rosaceae	forb	annual				yes	yes																		1
Malus domestica	Rosaceae	tree	perennial				yes					yes	yes	yes		yes										1
Potentilla argentea	Rosaceae	forb	perennial				yes					yes														1
Potentilla supina	Rosaceae	forb	annual/perennial				yes	yes				yes				yes										1
Pyracantha angustifolia	Rosaceae	shrub	perennial	yes		yes	yes	yes			yes	yes							yes						yes	1
Pyracantha crenatoserrata	Rosaceae	shrub	perennial				yes	yes			yes	yes														1
Rubus fruticosus	Rosaceae	shrub	perennial	yes		yes	yes	yes	yes	yes	yes							yes	yes					yes		2
Borreria ocymoides	Rubiaceae	forb	perennial				yes																			1
Galium album	Rubiaceae	forb	perennial				yes					yes	yes													1
Galium aparine	Rubiaceae	forb	annual	yes		yes	yes	yes			yes	yes														4
Galium mollugo	Rubiaceae	forb	perennial				yes					yes							yes							1
Galium murale	Rubiaceae	forb	annual				yes	yes				yes				yes										1
Oldenlandia corymbosa	Rubiaceae	forb	annual				yes	yes												yes						1
Oldenlandia galioides	Rubiaceae	forb	annual																							1
Oldenlandia lancifolia	Rubiaceae	forb	annual				yes																			1
Populus balsamifera	Salicaceae	tree	perennial	yes			yes					yes	yes			yes			yes							1
Salix caprea	Salicaceae	tree	perennial	yes			yes	yes		yes									yes							2
Salix triandra	Salicaceae	tree	perennial				yes	yes		yes		yes														1
Saxifraga tridactylites	Saxifragaceae	forb	perennial				yes																			1
Digitalis purpurea	Scrophulariaceae	forb	biennial	yes			yes	yes				yes	yes			yes			yes							2
Hebe salicifolia	Scrophulariaceae	shrub	perennial				yes					yes														1
Limosella australis	Scrophulariaceae	forb	annual				yes																			1
Linaria vulgaris	Scrophulariaceae	forb	perennial	yes			yes	yes				yes				yes			yes							1
Lindernia diffusa	Scrophulariaceae	forb	annual/biennial				yes																			1
Mecardonia procumbens	Scrophulariaceae	forb	annual/perennial				yes	yes												yes	yes					1
Scoparia dulcis	Scrophulariaceae	shrub	annual/perennial	yes			yes	yes												yes	yes	yes				1
Verbascum thapsus	Scrophulariaceae	forb	biennial	yes		yes	yes	yes			yes	yes							yes	yes						2
Veronica agrestis	Scrophulariaceae	forb	annual	yes			yes					yes				yes										1
Veronica anagallis-aquatica	Scrophulariaceae	forb	biennial/perennial				yes					yes							yes	yes						1
Veronica chamaedrys	Scrophulariaceae	forb	perennial				yes					yes														1
Veronica hederifolia	Scrophulariaceae	forb	annual	yes			yes	yes				yes	yes			yes			yes			yes				1
Veronica peregrina	Scrophulariaceae	forb	annual	yes			yes	yes				yes		yes								yes				1
Veronica persica	Scrophulariaceae	forb	annual	yes			yes	yes				yes	yes	yes								yes				1
Veronica serpyllifolia	Scrophulariaceae	forb	perennial	yes			yes	yes				yes							yes							2
Capsicum annuum	Solanaceae	shrub	perennial	yes			yes	yes				yes								yes						1
Datura ferox	Solanaceae	forb	perennial	yes			yes	yes			yes	yes	yes			yes				yes			yes			1
Lycium barbarum	Solanaceae	shrub	perennial	yes			yes	yes				yes	yes	yes		yes	yes			yes						1
Lycopersicum esculentum	Solanaceae	forb	perennial																	yes						3
Physalis angulata	Solanaceae	forb	annual	yes			yes					yes								yes	yes	yes				1
Physalis peruviana	Solanaceae	forb	perennial	yes		yes	yes	yes				yes				yes			yes	yes						1
Schwenkia americana	Solanaceae	forb	annual				yes																			1
Solanum esuriale	Solanaceae	forb	perennial				yes																			1
Solanum nigrum	Solanaceae	forb	annual/perennial	yes		yes	yes	yes				yes				yes			yes	yes	yes					4
Solanum nodiflorum	Solanaceae	forb	perennial	yes			yes					yes				yes			yes	yes	yes					1
Solanum physalifolium	Solanaceae	forb	annual	yes			yes					yes				yes			yes							1
Solanum pseudocapsicum	Solanaceae	shrub	perennial	yes		yes	yes	yes				yes				yes			yes							1
Typha angustifolia	Typhaceae	forb	perennial	yes			yes												yes	yes						2
Typha domingensis	Typhaceae	forb	perennial				yes					yes								yes	yes					1
Typha latifolia	Typhaceae	forb	annual	yes		yes	yes	yes																		1
Ulmus glabra	Ulmaceae	tree	perennial				yes					yes	yes													1
Ulmus parvifolia	Ulmaceae	tree	perennial	yes			yes	yes											yes							1
Parietaria judaica	Urticaceae	forb	perennial	yes			yes	yes	yes		yes	yes				yes										1
Urtica dioica	Urticaceae	forb	perennial	yes			yes	yes				yes	yes						yes							4
Urtica incisa	Urticaceae	forb	perennial				yes					yes														1
Valerianella locusta	Valerianaceae	forb	annual	yes			yes	yes				yes														1
Glandularia aristigera	Verbenaceae	forb	perennial				yes					yes														1
Verbena bonariensis	Verbenaceae	forb	perennial	yes		yes	yes	yes				yes				yes			yes	yes						1
Verbena bracteata	Verbenaceae	forb	annual/perennial				yes					yes														1
Verbena gaudichaudii	Verbenaceae	forb	perennial				yes																			1
Verbena litoralis	Verbenaceae	forb	perennial				yes	yes				yes														1
Verbena officinalis	Verbenaceae	forb	perennial	yes			yes	yes				yes				yes										1
Viola arvensis	Violaceae	forb	annual	yes			yes	yes				yes														2
Vitis vinifera	Vitaceae	forb	perennial	yes			yes	yes				yes		yes		yes			yes	yes						1
Tribulus terrestris	Zygohpyllaceae	forb	annual	yes			yes	yes			yes	yes				yes			yes	yes	yes					1
References
DAISIE (Delivering Alien Invasive Species Inventories for Europe) (2008) DAISIE European Invasive Alien Species Gateway. Available: http://www.europealiens.org/speciesSearch.do. Accessed 7 January 2013.
EPPO (European and Mediterranean Plant Protection Organization) (2013) EPPO lists of invasive alien plants. Available: http://www.eppo.int/INVASIVE_PLANTS/ias_lists.htm. Accessed 4 January 2013.
Invasive.org (2010) Invasive and Exotic Plants. Available: http://www.invasive.org. Accessed 3 January 2013.
Khuroo AA, Reshi ZA, Malik AH, Weber E, Rashid I, et al. (2012) Alien flora of India: taxonomic composition, invasion status and biogeographic affiliations. Biological Invasions 14: 99-113.
Lambdon PW, Pyšek P, Basnou C, Hejda M, Arianoutsou M, et al. (2008) Alien flora of Europe: species diversity, temporal trends, geographical patterns and research needs. Preslia 80: 101-149.
Lowe S, Browne M, Boudjelas S, De Poorter M (2000) 100 of the World's Worst Invasive Alien Species: A Selection from the Global Invasive Species Database. Auckland, New Zealand: Invasive Species Specialist Group.
NOBANIS (European Network on Invasive Alien Species) (2013) Online database of the European Network on Invasive Alien Species. Available: http://www.nobanis.org/Search.asp. Accessed 20 May 2013.
Pyšek P, Danihelka J, Sádlo J, Chrtek Jr J, Chytrý M, et al. (2012) Catalogue of alien plants of the Czech Republic: checklist update, taxonomic diversity and invasion patterns. Preslia 84: 155-255.
Randall RP (2007) The Introduced Flora of Australia and its Weed Status. Perth, Australia: CRC for Australian Weed Management.
Randall RP (2012) A Global Compendium of Weeds. Perth, Australia: Department of Agriculture and Food, Western Australia.
South Africa Government Gazette (2001) Amendments to the Conservation of Agricultural Resources Act, 1983 (Act No. 43 of 1983). Pretoria, Republic of South Africa: Department of Agriculture. Available: http://www.enviroleg.co.za/acts/Conservation%20of%20Agricultural%20Resources/Conservation%20of%20Agricultural%20Resources%20Act.pdf. Accessed 6 January 2013.
Weber E (2003) Invasive Plant Species of the World: A Reference Guide to Environmental Weeds. New York: CABI Publishing.
USDA (United State Department of Agriculture) (2013) Federal noxious weeds. Available: http://plants.usda.gov/java/noxious. Accessed 7 January 2013.
Xu H, Qiang S, Genovesi P, Ding H, Wu J, et al. (2012) An inventory of invasive alien species in China. NeoBiota 15: 1-26.
